# Supplementary material for: An Oscillating-Flow Microfluidic PCR Method for Rapid and Flexible Detection of Periodontal Pathogens
Source: Sensors (Basel). 2026 Mar 29;26(7):2126. doi: 10.3390/s26072126 (PMC13075334; doi:10.3390/s26072126)
Supplement: Supplementary file 1 [file sensors-26-02126-s001.zip]

Archive with 1 entries (1 files):
- sensors-4199036-supplementary.pdf
